# Supplementary material for: Evaluation of a Short-Form of the Berg Card Sorting Test
Source: PLoS One. 2013 May 14;8(5):e63885. doi: 10.1371/journal.pone.0063885 (PMC3653789; doi:10.1371/journal.pone.0063885)
Supplement: File S1 — Folder containing the Psychology Experiment Building Language Berg Card Sorting Test code. (ZIP) [file pone.0063885.s002.zip]

Archive with 207 entries (200 files):
- bcst_PLOS_One/BCST_Audio64/
- bcst_PLOS_One/BCST_Audio64/bcst-0.txt
- bcst_PLOS_One/BCST_Audio64/bcst-report-test.txt
- bcst_PLOS_One/BCST_Audio64/bcst-test.txt
- bcst_PLOS_One/BCST_Audio64/bcst-test2.txt
- bcst_PLOS_One/BCST_Audio64/cardsortsound.pbl
- bcst_PLOS_One/BCST_Audio64/png/
- bcst_PLOS_One/BCST_Audio64/png/BlueCircle1.png
- bcst_PLOS_One/BCST_Audio64/png/BlueCircle2.png
- bcst_PLOS_One/BCST_Audio64/png/BlueCircle3.png
- bcst_PLOS_One/BCST_Audio64/png/BlueCircle4.png
- bcst_PLOS_One/BCST_Audio64/png/BlueCross1.png
- bcst_PLOS_One/BCST_Audio64/png/BlueCross2.png
- bcst_PLOS_One/BCST_Audio64/png/BlueCross3.png
- bcst_PLOS_One/BCST_Audio64/png/BlueCross4.png
- bcst_PLOS_One/BCST_Audio64/png/BlueSquare1.png
- bcst_PLOS_One/BCST_Audio64/png/BlueSquare2.png
- bcst_PLOS_One/BCST_Audio64/png/BlueSquare3.png
- bcst_PLOS_One/BCST_Audio64/png/BlueSquare4.png
- bcst_PLOS_One/BCST_Audio64/png/BlueStar1.png
- bcst_PLOS_One/BCST_Audio64/png/BlueStar2.png
- bcst_PLOS_One/BCST_Audio64/png/BlueStar3.png
- bcst_PLOS_One/BCST_Audio64/png/BlueStar4.png
- bcst_PLOS_One/BCST_Audio64/png/BlueTriangle1.png
- bcst_PLOS_One/BCST_Audio64/png/BlueTriangle2.png
- bcst_PLOS_One/BCST_Audio64/png/BlueTriangle3.png
- bcst_PLOS_One/BCST_Audio64/png/BlueTriangle4.png
- bcst_PLOS_One/BCST_Audio64/png/GreenCircle1.png
- bcst_PLOS_One/BCST_Audio64/png/GreenCircle2.png
- bcst_PLOS_One/BCST_Audio64/png/GreenCircle3.png
- bcst_PLOS_One/BCST_Audio64/png/GreenCircle4.png
- bcst_PLOS_One/BCST_Audio64/png/GreenCross1.png
- bcst_PLOS_One/BCST_Audio64/png/GreenCross2.png
- bcst_PLOS_One/BCST_Audio64/png/GreenCross3.png
- bcst_PLOS_One/BCST_Audio64/png/GreenCross4.png
- bcst_PLOS_One/BCST_Audio64/png/GreenSquare1.png
- bcst_PLOS_One/BCST_Audio64/png/GreenSquare2.png
- bcst_PLOS_One/BCST_Audio64/png/GreenSquare3.png
- bcst_PLOS_One/BCST_Audio64/png/GreenSquare4.png
- bcst_PLOS_One/BCST_Audio64/png/GreenStar1.png
- bcst_PLOS_One/BCST_Audio64/png/GreenStar2.png
- bcst_PLOS_One/BCST_Audio64/png/GreenStar3.png
- bcst_PLOS_One/BCST_Audio64/png/GreenStar4.png
- bcst_PLOS_One/BCST_Audio64/png/GreenTriangle1.png
- bcst_PLOS_One/BCST_Audio64/png/GreenTriangle2.png
- bcst_PLOS_One/BCST_Audio64/png/GreenTriangle3.png
- bcst_PLOS_One/BCST_Audio64/png/GreenTriangle4.png
- bcst_PLOS_One/BCST_Audio64/png/RedCircle1.png
- bcst_PLOS_One/BCST_Audio64/png/RedCircle2.png
- bcst_PLOS_One/BCST_Audio64/png/RedCircle3.png
- bcst_PLOS_One/BCST_Audio64/png/RedCircle4.png
- bcst_PLOS_One/BCST_Audio64/png/RedCross1.png
- bcst_PLOS_One/BCST_Audio64/png/RedCross2.png
- bcst_PLOS_One/BCST_Audio64/png/RedCross3.png
- bcst_PLOS_One/BCST_Audio64/png/RedCross4.png
- bcst_PLOS_One/BCST_Audio64/png/RedSquare1.png
- bcst_PLOS_One/BCST_Audio64/png/RedSquare2.png
- bcst_PLOS_One/BCST_Audio64/png/RedSquare3.png
- bcst_PLOS_One/BCST_Audio64/png/RedSquare4.png
- bcst_PLOS_One/BCST_Audio64/png/RedStar1.png
- bcst_PLOS_One/BCST_Audio64/png/RedStar2.png
- bcst_PLOS_One/BCST_Audio64/png/RedStar3.png
- bcst_PLOS_One/BCST_Audio64/png/RedStar4.png
- bcst_PLOS_One/BCST_Audio64/png/RedTriangle1.png
- bcst_PLOS_One/BCST_Audio64/png/RedTriangle2.png
- bcst_PLOS_One/BCST_Audio64/png/RedTriangle3.png
- bcst_PLOS_One/BCST_Audio64/png/RedTriangle4.png
- bcst_PLOS_One/BCST_Audio64/png/Thumbs.db
- bcst_PLOS_One/BCST_Audio64/png/YellowCircle1.png
- bcst_PLOS_One/BCST_Audio64/png/YellowCircle2.png
- bcst_PLOS_One/BCST_Audio64/png/YellowCircle3.png
- bcst_PLOS_One/BCST_Audio64/png/YellowCircle4.png
- bcst_PLOS_One/BCST_Audio64/png/YellowCross1.png
- bcst_PLOS_One/BCST_Audio64/png/YellowCross2.png
- bcst_PLOS_One/BCST_Audio64/png/YellowCross3.png
- bcst_PLOS_One/BCST_Audio64/png/YellowCross4.png
- bcst_PLOS_One/BCST_Audio64/png/YellowSquare1.png
- bcst_PLOS_One/BCST_Audio64/png/YellowSquare2.png
- bcst_PLOS_One/BCST_Audio64/png/YellowSquare3.png
- bcst_PLOS_One/BCST_Audio64/png/YellowSquare4.png
- bcst_PLOS_One/BCST_Audio64/png/YellowStar1.png
- bcst_PLOS_One/BCST_Audio64/png/YellowStar2.png
- bcst_PLOS_One/BCST_Audio64/png/YellowStar3.png
- bcst_PLOS_One/BCST_Audio64/png/YellowStar4.png
- bcst_PLOS_One/BCST_Audio64/png/YellowTriangle1.png
- bcst_PLOS_One/BCST_Audio64/png/YellowTriangle2.png
- bcst_PLOS_One/BCST_Audio64/png/YellowTriangle3.png
- bcst_PLOS_One/BCST_Audio64/png/YellowTriangle4.png
- bcst_PLOS_One/BCST_Audio64/stderr.txt
- bcst_PLOS_One/BCST_Audio64/stdout.txt
- bcst_PLOS_One/BCST_Audio64/stim/
- bcst_PLOS_One/BCST_Audio64/stim/correct.wav
- bcst_PLOS_One/BCST_Audio64/stim/incorrect.wav
- bcst_PLOS_One/BCST_Audio64/translations/
- bcst_PLOS_One/BCST_Audio64/translations/labels-cn-keyboard.txt
- bcst_PLOS_One/BCST_Audio64/translations/labels-cn-mouse.txt
- bcst_PLOS_One/BCST_Audio64/translations/labels-en-keyboard.txt
- bcst_PLOS_One/BCST_Audio64/translations/labels-en-mouse.txt
- bcst_PLOS_One/BCST_Audio64/translations/labels-en-mouse_original.txt
- bcst_PLOS_One/BCST_Audio64/translations/labels-ko-keyboard.txt
- bcst_PLOS_One/BCST_Audio64/translations/labels-ko-mouse.txt
- bcst_PLOS_One/BCST_Audio64/translations/labels-pl-keyboard.txt
- bcst_PLOS_One/BCST_Audio64/translations/labels-pl-mouse.txt
- bcst_PLOS_One/bcst-report-test128.txt
- bcst_PLOS_One/bcst-test_64.txt
- bcst_PLOS_One/bcst-test128.txt
- bcst_PLOS_One/bcst-test64.txt
- bcst_PLOS_One/cardsort128.pbl
- bcst_PLOS_One/cardsort64.pbl
- bcst_PLOS_One/labels-en-mouse.txt
- bcst_PLOS_One/png/
- bcst_PLOS_One/png/BlueCircle1.png
- bcst_PLOS_One/png/BlueCircle2.png
- bcst_PLOS_One/png/BlueCircle3.png
- bcst_PLOS_One/png/BlueCircle4.png
- bcst_PLOS_One/png/BlueCross1.png
- bcst_PLOS_One/png/BlueCross2.png
- bcst_PLOS_One/png/BlueCross3.png
- bcst_PLOS_One/png/BlueCross4.png
- bcst_PLOS_One/png/BlueSquare1.png
- bcst_PLOS_One/png/BlueSquare2.png
- bcst_PLOS_One/png/BlueSquare3.png
- bcst_PLOS_One/png/BlueSquare4.png
- bcst_PLOS_One/png/BlueStar1.png
- bcst_PLOS_One/png/BlueStar2.png
- bcst_PLOS_One/png/BlueStar3.png
- bcst_PLOS_One/png/BlueStar4.png
- bcst_PLOS_One/png/BlueTriangle1.png
- bcst_PLOS_One/png/BlueTriangle2.png
- bcst_PLOS_One/png/BlueTriangle3.png
- bcst_PLOS_One/png/BlueTriangle4.png
- bcst_PLOS_One/png/GreenCircle1.png
- bcst_PLOS_One/png/GreenCircle2.png
- bcst_PLOS_One/png/GreenCircle3.png
- bcst_PLOS_One/png/GreenCircle4.png
- bcst_PLOS_One/png/GreenCross1.png
- bcst_PLOS_One/png/GreenCross2.png
- bcst_PLOS_One/png/GreenCross3.png
- bcst_PLOS_One/png/GreenCross4.png
- bcst_PLOS_One/png/GreenSquare1.png
- bcst_PLOS_One/png/GreenSquare2.png
- bcst_PLOS_One/png/GreenSquare3.png
- bcst_PLOS_One/png/GreenSquare4.png
- bcst_PLOS_One/png/GreenStar1.png
- bcst_PLOS_One/png/GreenStar2.png
- bcst_PLOS_One/png/GreenStar3.png
- bcst_PLOS_One/png/GreenStar4.png
- bcst_PLOS_One/png/GreenTriangle1.png
- bcst_PLOS_One/png/GreenTriangle2.png
- bcst_PLOS_One/png/GreenTriangle3.png
- bcst_PLOS_One/png/GreenTriangle4.png
- bcst_PLOS_One/png/RedCircle1.png
- bcst_PLOS_One/png/RedCircle2.png
- bcst_PLOS_One/png/RedCircle3.png
- bcst_PLOS_One/png/RedCircle4.png
- bcst_PLOS_One/png/RedCross1.png
- bcst_PLOS_One/png/RedCross2.png
- bcst_PLOS_One/png/RedCross3.png
- bcst_PLOS_One/png/RedCross4.png
- bcst_PLOS_One/png/RedSquare1.png
- bcst_PLOS_One/png/RedSquare2.png
- bcst_PLOS_One/png/RedSquare3.png
- bcst_PLOS_One/png/RedSquare4.png
- bcst_PLOS_One/png/RedStar1.png
- bcst_PLOS_One/png/RedStar2.png
- bcst_PLOS_One/png/RedStar3.png
- bcst_PLOS_One/png/RedStar4.png
- bcst_PLOS_One/png/RedTriangle1.png
- bcst_PLOS_One/png/RedTriangle2.png
- bcst_PLOS_One/png/RedTriangle3.png
- bcst_PLOS_One/png/RedTriangle4.png
- bcst_PLOS_One/png/Thumbs.db
- bcst_PLOS_One/png/YellowCircle1.png
- bcst_PLOS_One/png/YellowCircle2.png
- bcst_PLOS_One/png/YellowCircle3.png
- bcst_PLOS_One/png/YellowCircle4.png
- bcst_PLOS_One/png/YellowCross1.png
- bcst_PLOS_One/png/YellowCross2.png
- bcst_PLOS_One/png/YellowCross3.png
- bcst_PLOS_One/png/YellowCross4.png
- bcst_PLOS_One/png/YellowSquare1.png
- bcst_PLOS_One/png/YellowSquare2.png
- bcst_PLOS_One/png/YellowSquare3.png
- bcst_PLOS_One/png/YellowSquare4.png
- bcst_PLOS_One/png/YellowStar1.png
- bcst_PLOS_One/png/YellowStar2.png
- bcst_PLOS_One/png/YellowStar3.png
- bcst_PLOS_One/png/YellowStar4.png
- bcst_PLOS_One/png/YellowTriangle1.png
- bcst_PLOS_One/png/YellowTriangle2.png
- bcst_PLOS_One/png/YellowTriangle3.png
- bcst_PLOS_One/png/YellowTriangle4.png
- bcst_PLOS_One/stderr.txt
- bcst_PLOS_One/stdout.txt
- bcst_PLOS_One/stim/
- bcst_PLOS_One/stim/correct.wav
- bcst_PLOS_One/stim/incorrect.wav
- bcst_PLOS_One/translations/
- bcst_PLOS_One/translations/labels-cn-keyboard.txt
- bcst_PLOS_One/translations/labels-cn-mouse.txt
- bcst_PLOS_One/translations/labels-en-keyboard.txt
- bcst_PLOS_One/translations/labels-en-mouse.txt
- bcst_PLOS_One/translations/labels-en-mouse_original.txt
- bcst_PLOS_One/translations/labels-ko-keyboard.txt
- bcst_PLOS_One/translations/labels-ko-mouse.txt
- bcst_PLOS_One/translations/labels-pl-keyboard.txt
- bcst_PLOS_One/translations/labels-pl-mouse.txt
