# Supplementary material for: Evaluation of a Short-Form of the Berg Card Sorting Test
Source: PLoS One. 2013 May 14;8(5):e63885. doi: 10.1371/journal.pone.0063885 (PMC3653789; doi:10.1371/journal.pone.0063885)
Supplement: File S1 — Folder containing the Psychology Experiment Building Language Berg Card Sorting Test code. (ZIP) [file pone.0063885.s002.zip › bcst_PLOS_One/BCST_Audio64/bcst-test.txt]

Subnum trial run rule lastrule color shape number resp corr last_corr corr_col corr_shape corr_num persev persev_err abstime rt
test 1 1 3 -1 Yellow Cross 4 1 0 0 0 0 0 0 0 11758 3227
test 2 1 3 -1 Yellow Triangle 4 2 0 0 0 0 0 0 0 17057 2300
