# Supplementary material for: Evaluation of a Short-Form of the Berg Card Sorting Test
Source: PLoS One. 2013 May 14;8(5):e63885. doi: 10.1371/journal.pone.0063885 (PMC3653789; doi:10.1371/journal.pone.0063885)
Supplement: File S1 — Folder containing the Psychology Experiment Building Language Berg Card Sorting Test code. (ZIP) [file pone.0063885.s002.zip › bcst_PLOS_One/BCST_Audio64/stdout.txt]

Loading filename:C:\Users\CostcoQ\Documents\pebl-exp.0.11\battery\BCST_Audio64\cardsortsound.pbl
