# Supplementary material for: Evaluation of a Short-Form of the Berg Card Sorting Test
Source: PLoS One. 2013 May 14;8(5):e63885. doi: 10.1371/journal.pone.0063885 (PMC3653789; doi:10.1371/journal.pone.0063885)
Supplement: File S1 — Folder containing the Psychology Experiment Building Language Berg Card Sorting Test code. (ZIP) [file pone.0063885.s002.zip › bcst_PLOS_One/BCST_Audio64/translations/labels-cn-mouse.txt]

#To edit, make sure no carriage returns creep in.
#
#
在你即將接受的測驗, 你將根據牌面上的圖形為紙牌作分類.  一開始, 你將會看到四堆牌. (按任意鍵來看這四堆牌.)
請注意每一個堆牌的圖案皆有不同的數目, 顏色, 及形狀.  測驗中我們會發給你一系列牌. 你必須決定每一張牌是屬於哪一個牌堆.  按 1-4 鍵來決定每一張牌所屬的牌堆. 哪一張牌屬於哪一個牌堆是根據某一個規則所決定的.  然而, 我們不會告訴你規則是什麼. 但是在你將一張牌指定到某一牌堆後,  我們會告訴你你的選擇是正確的還是錯誤的.         按任意鍵繼續.
請注意牌堆規則在測驗中可能會改變. 一旦規則改變, 你必須盡快找出新的規則, 並應用規則來指定牌堆.       按任意鍵繼續.
測驗結束.  請告知工作人員你已完成測驗. 按 X 鍵離開程式.
按 1-4 鍵選定牌堆
正確答案!
錯誤答案!
