# Supplementary material for: Evaluation of a Short-Form of the Berg Card Sorting Test
Source: PLoS One. 2013 May 14;8(5):e63885. doi: 10.1371/journal.pone.0063885 (PMC3653789; doi:10.1371/journal.pone.0063885)
Supplement: File S1 — Folder containing the Psychology Experiment Building Language Berg Card Sorting Test code. (ZIP) [file pone.0063885.s002.zip › bcst_PLOS_One/BCST_Audio64/translations/labels-en-mouse.txt]

This test is a little odd because I can not tell you how to do it. There are four cards on the top. You will match each of the cards that appear on the bottom to one of the four possible cards on the top.
The program will put your card under the key card that you chose. A new card will then be displayed at the bottom of the screen.
I cannot tell you how you should match the cards.  However, the screen will show you each time whether you were right or were wrong. If you were incorrect, just try on the next trial to match the next card correctly and then keep matching the cards correctly until the test is done. There is no time limit. Are you ready? Lets start.
Click pile to sort card
Click pile to sort card
Correct
Incorrect
Correct
Incorrect
