# Supplementary material for: Evaluation of a Short-Form of the Berg Card Sorting Test
Source: PLoS One. 2013 May 14;8(5):e63885. doi: 10.1371/journal.pone.0063885 (PMC3653789; doi:10.1371/journal.pone.0063885)
Supplement: File S1 — Folder containing the Psychology Experiment Building Language Berg Card Sorting Test code. (ZIP) [file pone.0063885.s002.zip › bcst_PLOS_One/BCST_Audio64/translations/labels-ko-keyboard.txt]

실험에 참가해 주셔서 감사합니다. 화면에 보이는 카드를 적당한 기준에 맞춰 분류하는 실험입니다. 아무 키나 누르면 실험요령을 볼 수 있습니다.
위 카드들은 서로 다른 모양, 색상, 개수를 가지고 있습니다. 오른쪽 아래 주어지게 될 카드가 어떤 카드와 동일한 속성을 가지고 있는지 결정하고 그 카드를 숫자키를 눌러 선택하세요. 카드를 구분하고 분류하는데는 규칙이 있지만 알려드리진 않습니다. 하지만 그 카드의 분류가 맞는지 혹은 틀리는지는 화면에 나타나게 됩니다. 계속하려면 아무 키나 눌러 주세요.
규칙은 중간에 바뀔 수 있습니다. 규칙이 바뀌면 어떤 속성에 따라 카드를 분류해야 할지 다시 한 번 생각해 봐야 합니다. 그리고 바뀐 규칙에 따라 계속 카드를 분류하세요. 시작하려면 아무키나 눌러주십시오.
실험이 끝났습니다. 실험자에게 실험이 끝났다고 말씀해 주세요. X키를 누르면 종료됩니다.
숫자키 1-4를 이용해 카드를 분류하세요
맞습니다!
틀립니다!
