# Supplementary material for: Evaluation of a Short-Form of the Berg Card Sorting Test
Source: PLoS One. 2013 May 14;8(5):e63885. doi: 10.1371/journal.pone.0063885 (PMC3653789; doi:10.1371/journal.pone.0063885)
Supplement: File S1 — Folder containing the Psychology Experiment Building Language Berg Card Sorting Test code. (ZIP) [file pone.0063885.s002.zip › bcst_PLOS_One/BCST_Audio64/translations/labels-pl-keyboard.txt]

Za chwile wezmiesz udzial w badaniu polegajacym na sortowaniu kart. Twoim zadaniem bedzie dopasowywanie kart do jednej z tych czterech kart wzorcowych (nacisnij dowolny klawisz aby zobaczyc karty wzorcowe.
Bedziemy pokazywac Ci kolejne karty, a Twoim zadaniem bedzie decyzja, do ktorego wzorca pasuje dana karta. Aby wybrac wzorzec, musisz nacisnac przycisk 1,2,3 lub 4 w gornej czesci klawiatury. Nie mozemy powiedziec Ci wedlug jakiej zasady dopasowywac karty, ale po kazdej probie dostaniesz informacje czy udzieliles (-as) poprawnej odpowiedzi, czy nie. Nacisnij dowolny klawisz aby kontynuowac.
W tym tescie nie ma ograniczen czasu. Jesli jestes gotowy (-a), nacisnij dowolny klawisz aby rozpoczac...
To juz koniec testu. Powiadom eksperymentatora ze skonczyles (-as). Dziekujemy!
Nacisnij 1, 2, 3 lub 4 aby dopasowac karte
DOBRZE!
ZLE!
