# Supplementary material for: Evaluation of a Short-Form of the Berg Card Sorting Test
Source: PLoS One. 2013 May 14;8(5):e63885. doi: 10.1371/journal.pone.0063885 (PMC3653789; doi:10.1371/journal.pone.0063885)
Supplement: File S1 — Folder containing the Psychology Experiment Building Language Berg Card Sorting Test code. (ZIP) [file pone.0063885.s002.zip › bcst_PLOS_One/bcst-report-test128.txt]

---------------------------------------------------
 Report for PEBL's _Berg's Card Sorting Task_,
 a free version of the Wisconsin Card Sorting Task (tm)*
 (c) 2008-2010 Shane T. Mueller
 Version 0.6
 PEBL Version 0.11
 Fri Mar 22 11:28:17 2013
 Participant Code: test128
 http://pebl.sf.net
---------------------------------------------------
Parameters:
Run length to move to next category: 10
Number of times through deck: 2
Deck Size: 64
Order of Cards: Rule 1  (color): Red Green Yellow Blue 
                Rule 2  (shape):  Triangle Star Cross Circle 
                Rule 3 (number):  1 2 3 4 
---------------------------------------------------
Statistic                    Value
---------------------------------------------------
1. Categories Completed/Experienced: 2 / 3
2. Number of Trials:             128
                        ---------------------------
                            Total Percent Mean/Cat
3. Correct Responses:         65	50.78	21.666
4. Total Errors:              63	49.21	21
5. Perseverative Responses    32	25	16
6. Perseverative Errors       15	11.71	7.5
7. Non-Perseverative Errors   48	37.5	16
8. Unique Errors              28	21.87	9.333
                        ---------------------------
8. Trials to complete 1st cat:   34
9. Failure to maintain set:     NOT COMPUTED
10. Learning to Learn:           NOT COMPUTED
11. Conceptual Level responses:  NOT COMPUTED
12. Perseverative Runs: Min    Max   Mean   Total
                         1      4     2.5   5
---------------------------------------------------
Notes:
Stats 1-11 are standard statistics commonly
   reported.  #1 contains both categories completed (standard stat)
   and categories experienced, whether or not the last one was
   actually completed.  Means are computed based on categories
   experienced (not categories completed), and perseverative means
   based on categories experienced AFTER the first category usually a
   maximum of 8.  Total and percent for 1-11 are computed like the
   commonly-reported stats, to the best of our knowledge. #12,
   Perseverative runs, computes the number of error perseverations in
   a row at the beginning of each new category.
*PEBL, the PEBL test battery, and this test are unaffiliated with the Wells Printing Company or PAR Inc, the producers of the 'Wisconsin Card Sorting Test' (tm)
