# Supplementary material for: Evaluation of a Short-Form of the Berg Card Sorting Test
Source: PLoS One. 2013 May 14;8(5):e63885. doi: 10.1371/journal.pone.0063885 (PMC3653789; doi:10.1371/journal.pone.0063885)
Supplement: File S1 — Folder containing the Psychology Experiment Building Language Berg Card Sorting Test code. (ZIP) [file pone.0063885.s002.zip › bcst_PLOS_One/bcst-test128.txt]

Subnum trial run rule lastrule color shape number resp corr last_corr corr_col corr_shape corr_num persev persev_err abstime rt
test128 1 1 1 -1 Green Triangle 4 2 1 0 1 0 0 0 0 3703 1193
test128 2 1 1 -1 Green Star 1 1 0 0 0 0 1 0 0 6765 1352
test128 3 1 1 -1 Blue Star 3 2 0 0 0 1 0 0 0 9663 321
test128 4 1 1 -1 Red Circle 4 4 0 0 0 1 1 0 0 11561 891
test128 5 1 1 -1 Red Cross 3 3 0 0 0 1 1 0 0 14006 1439
test128 6 1 1 -1 Blue Cross 3 3 0 0 0 1 1 0 0 16994 2136
test128 7 1 1 -1 Green Circle 2 2 1 0 1 0 1 0 0 20703 1431
