# Supplementary material for: Evaluation of a Short-Form of the Berg Card Sorting Test
Source: PLoS One. 2013 May 14;8(5):e63885. doi: 10.1371/journal.pone.0063885 (PMC3653789; doi:10.1371/journal.pone.0063885)
Supplement: File S1 — Folder containing the Psychology Experiment Building Language Berg Card Sorting Test code. (ZIP) [file pone.0063885.s002.zip › bcst_PLOS_One/bcst-test64.txt]

Subnum trial run rule lastrule color shape number resp corr last_corr corr_col corr_shape corr_num persev persev_err abstime rt
test64 1 1 3 -1 Red Star 4 1 0 0 1 0 0 0 0 3349 2112
test64 2 1 3 -1 Red Triangle 1 1 1 0 1 1 1 0 0 7134 1393
test64 3 1 3 -1 Red Cross 3 3 1 0 0 1 1 0 0 10383 2007
