# Supplementary material for: Evaluation of a Short-Form of the Berg Card Sorting Test
Source: PLoS One. 2013 May 14;8(5):e63885. doi: 10.1371/journal.pone.0063885 (PMC3653789; doi:10.1371/journal.pone.0063885)
Supplement: File S1 — Folder containing the Psychology Experiment Building Language Berg Card Sorting Test code. (ZIP) [file pone.0063885.s002.zip › bcst_PLOS_One/cardsort64.pbl]

#!/usr/local/bin/pebl

##Altered Version by Reid Olsen, February 13,2012
## With sounds

###########################################################
##  Berg's Card Sorting Task, Version 0.6
##  (better known as the Wisconsin Card Sorting Test (tm)).
##  For use with PEBL 0.06 or later
##  http://pebl.sf.net
##  Part of  The PEBL Psychological Testing Battery
##  2006-03 Released into Public Domain
##  by Shane T. Mueller, Ph.D. (smueller at obereed dot net)
##
##  as found in:
##  E. A. Berg. (1948). A simple objective technique for measuring
##     flexibility in thinking. J. Gen. Psychol. 39: 15-22.
##  Piper, B.J., Li, V., Eiwaz, M.A., Kobel, Y.V., Benice, T.S., Chu, A.M., Olsen, R.H.,
##     Rice, D.Z., Gray, H.M., Mueller, S.T., Raber, J. (2012). Executive function on 
##     on the Psychology Experiment Building Language tests. Behav. Res. Methods 44(1): 
##     110-123.
##  Fox, C.J., Mueller, S.T., Gray, H.M., Raber, J., Piper, B.J. (in press). Evaluation
##     of a short-form of the Berg Card Sorting Test. PLOS One. 
## 
## Polish translation contributed by Artur Pilacinski
## Korean translation contributed by Hyunsoo ra ma 
## Chinese translation contributed by Yu-Hsiang Wu 
###########################################################
##  Raw data file outputs:
##  subnum, trialnum, category count, color, shape, number, response, accuracy
##  perseveration count, absolute time, response time.
define Start(lPar)
{


  ## repeats is the number of times you go through the deck (deck size 
  ## depends on whether useReduced is 0 or 1).
  repeats <- 1

  ## This is how long of a run is required before switching categories.
  ## Note: Versions 0.1 -0.2 of BCST used runlength 5 by default.
  ## This is now changed to be 10, which according to the Neuropsych
  ## Assessment Handbook is the typical version.

  runlength <- 10

  ## useCanonical determines whether the 'stimulus' cards are the same
  ## as in Berg, or whether they are chosen randomly.
  useCanonical <- 1

  ## Reduced uses a 24-card deck, removing cards sharing  2+
  ## attributes with stimulus cards
  ## See Nelson HE: A modified card sorting test sensitive to 
  ##        frontal lobe defects. Cortex 1976;12:313-324.
  ## Note: modified card sort also may use shorter runlength.
  useReduced <- 0

  gUseMouse <- 1   #0 for keyboard 1-4, 1 for mouse entry.
 gUseAudio <- 1
  if(gUseMouse)
   {
    tag <- "-mouse"
   }else {

    tag <- "-keyboard"
   }
 
  ## The labels/instructions live in the file labels-en.txt.  Change
  ## that file to translate to a new language.

  textlist <- FileReadList(Lowercase("translations/labels-"+gLanguage+ tag +".txt"))
  gPromptText <- Nth(textlist,5)
  gCorrectText <-Nth(textlist,6)
  gIncorrectText <- Nth(textlist,7)
  ## results are stored in this file


  gFileOut <-FileOpenWrite("bcst-" + gSubNum +".txt")


  gSleepEasy <- 1
  persevs <- []
  totCorr <- 0
  totPers <- 0
  totPersErr <- 0
  totUnique <- 0   ##Counts number of 'unique' errors; errors that are not correct by another rule.

  persrun <- []  ##computes length of 'perseverative runs'
  persrunflag <- 1

  ## Initialize global objects for use later. Defined at end of file
  Initialize()
  if(gUseMouse==0)
   {
     ShowCursor(0)  #hide the cursor
   }

   gColors <-  ["Red", "Green","Yellow","Blue"]
   gShapes <-  ["Triangle","Star","Cross","Circle"]
   gNumbers <- ["1","2","3","4"]
   rules <- ShuffleWithoutAdjacents([[1,1,1],[2,2,2],[3,3,3]])
gCorrectsound <- LoadSound("stim/correct.wav")
  gIncorrectsound <- LoadSound("stim/incorrect.wav")

  ##Mix up the order if we aren't using canonical stimulus cards.
  if(not useCanonical)
   {
     gColors <- Shuffle(gColors)
     gShapes <- Shuffle(gShapes)
   }
  
  csn <- DesignFullCounterbalance(DesignFullCounterbalance(gColors,gShapes),gNumbers)


 if(useReduced)
   {
    #compute the reduced deck, dependent on the current pile stacks

    ccsn <- []
     #Go through each possible card

     loop(i, csn)
     {
       col <- First(First(i))
       shape <- Nth(First(i),2)
       num   <- Nth(i,2)

       #compare the card to each pile-card; counting matching features       

       maxmatch <- 0
       cards <- Transpose([gColors,gShapes,gNumbers])
      loop(card,cards) 
        {
          matches <- (col==First(card)) + (shape ==Nth(card,2)) + (num==Nth(card,3))
          maxmatch <- Max([matches,maxmatch])

        }

       ##only add to the used deck if it matches on fewer than two features.
       if(maxmatch <2)
        {
            ccsn <- Append(ccsn,[[col,shape],num])
        }
     }

    csn <- ccsn
   }

  decksize <- Length(csn)

  stimcat <- FoldList(Flatten(Repeat(csn,repeats)),3)

  images<-[]
 
  loop(i,stimcat)
  {
    filename <- "png/" + ListToString(i) + ".png"
    x <- MakeImage(filename)
    images <- Append(images,x)

  }
  Draw()
  stim <-	Shuffle(Transpose(Append( Transpose(stimcat),images)))

   ## Give instructions; wait for them to hit a key, 
   SetText(gInstructions,Nth(textlist,1))
   Show(gInstructions)
   Draw()  
   WaitForIt()

   ## load canonical comparison cards.  This is perhaps supposed to
   ## be randomized.

   comps <- Transpose([gColors,gShapes,gNumbers])
   comp1 <- MakeImage("png/"+ListToString(First(comps))+".png")
   comp2 <- MakeImage("png/"+ListToString(Nth(comps,2))+".png")
   comp3 <- MakeImage("png/"+ListToString(Nth(comps,3))+".png")
   comp4 <- MakeImage("png/"+ListToString(Nth(comps,4))+".png")


   AddObject(comp1,gWin)
   AddObject(comp2,gWin)
   AddObject(comp3,gWin)
   AddObject(comp4,gWin)
   Move(comp1, 28 + 125/2, 105)
   Move(comp2, 28*2 + 125 + 125/2,105)
   Move(comp3, 28*3 + 125*2 + 125/2,105)
   Move(comp4, 28*4 + 125*3 + 125/2,105)

   if(gUseMouse == 0)
   {
     gHeader.text <- "1           2            3            4"
   }
   Move(gHeader,320,220)
   Show(gHeader)

	gInstructions.text <- Nth(textlist,2)
   Draw()
   WaitForIt()

   gInstructions.text <- Nth(textlist,3)
   Draw()
   WaitForIt()

   Hide(gInstructions)
   Show(gPrompt)
   Draw()
                 


  ####################################################
  ## Begin presenting and collecting data
  ####################################################
 
  FilePrint(gFileOut, "Subnum trial run rule lastrule color shape number resp corr last_corr corr_col corr_shape corr_num persev persev_err abstime rt")
####################################################
##  Start the experimental trials.
## 

  rule <- First(rules)
  rules <- Rotate(rules,1)
  lastrule <- -1
   
  firstCat <- 0
  run <- 0
  persev <- 0
  trialnum <- 1
  numCats <- 0
  numCatsExp <- 1

  ##Loop through each stimulus card
   loop(s,stim)
   {
      #Display the card
      card <- Nth(s,4)
      AddObject(card,gWin)
      Move(card,500,350)
 	  Draw()
      time0 <- GetTime()

	  ## Get the response
      if(gUseMouse)
      {  
         resp <- WaitForClickOnTarget([comp1,comp2,comp3,comp4],["1","2","3","4"])
      }else{
         resp <- WaitForListKeyPress(["1","2","3","4"])
      }
      time1 <- GetTime()
      rt <- time1 - time0

      ## Score the trial returns a pair.  [cur-rule, last-rule]
      ##
      corrBoth <- ScoreTrial(s,resp,rule,lastrule)

      
	  corrLast <- First(corrBoth)
      corr <- Nth(corrBoth,2)


     ##Also compute whether the choice was correct for each given rule
      corrCol   <- Nth(gColors,ToNumber(resp)) == Nth(s,1)
      corrShape <- Nth(gShapes,ToNumber(resp)) == Nth(s,2)
      corrNum   <- Nth(gNumbers,ToNumber(resp))== Nth(s,3)
      
      ##animate the card location.

      frames <- 6     
      #Get end location
      x <- 125/2 + 28*ToNumber(resp) + 125*(ToNumber(resp)-1)
      y <- 105

	  ydiff <- (y - card.y)/(frames)
      xdiff <- (x - card.x)/(frames)
      steps <- Sequence(frames,0,-1)
      #move toward end location
      loop(i,steps)
      {
        card.x <- x - xdiff*i
        card.y <- y - ydiff*i
        Draw()
      }

      RemoveObject(card,gWin)

      #If it is correct, update run counters
      if(corr == 1)
      {
	feedbacksound <- gCorrectsound
        run <- run + 1
        totCorr <- totCorr + 1
        feedback <- gCorrect
      } else {
        ##It is incorrect.
	feedbacksound <- gIncorrectsound
        feedback <- gIncorrect  
        run <- 0
     
      }
PlayForeground(feedbacksound)


 
     ##If it was correct according to the last rule, increment counters.
      if(corrLast == 1) {

           totPers <- totPers + 1
           persev <- persev + 1
           trialpersev <- 1	
           trialPersevErr <- 0


          ##If it was also an error, this is a perseverative error.
          if(corr==0)
              {
                  totPersErr <- totPersErr +1 
                  trialPersevErr <- 1
              }

          } else {

         #####################
         ##  This trial was not a perseveration (it could be either correct or incorrect)
    
         ##Make sure these are defined
               trialPersev   <- 0
               trialPersevErr <- 0
           ##If the runflag is still 1, that means this is the first non-perseverative response
           ## in the category.  Unset the flag and record the length of the run.
           if(persrunflag)
                {
                   persrunflag <- 0
                   ##Add the current perseverative run count; 
                   ## only do so after the first category
				   if(numCats >0)
                   {
					persRun <- Append(persRun, persev)
                   }
                }

           }


      ##This determines if the response is a 'unique' response; i.e.,
	  ## not correct according to any rule

      
      rulesum <- (corrCol + corrShape + corrNum)

        ##It was incorrect, and not correct according to the previous rule, and not 
        ##a match to another property of the card, increment the unique counter
         if(corr==0 and corrLast == 0  and rulesum == 0)
         {
		   totUnique <- totUnique + 1
         }

      
	  FilePrint_(gFileOut, gSubNum + " " + trialnum + " " + numCatsExp +  " " + rule + " " + lastrule + " ")
      index <- 1
      ##Print out the trial data.
      loop(i,s)
      {
        if(index !=4)
        {
         FilePrint_(gFileOut,i+" ")
        }
       index <- index + 1
      }

	  FilePrint_(gFileOut, resp + " " + corr + " " + corrLast + " " +  corrCol + " " + corrShape + " " + corrNum + " ")
      FilePrint( gFileOut, trialpersev + " " + trialperseverr + " " +  time0 + " " + rt )
      Show(feedback)
      Draw()
      Wait(500)
      Hide(feedback)
#      Hide(gHeader)
#      Hide(gPrompt)
      Draw()

      ##if you have a run of runlength correct, change rules.
      if(run >= runlength)
      {
        lastrule <- rule
        rule <- First(rules)
        rules <- Rotate(rules,1)
        run <- 0
        numCats <- numCats + 1
        numCatsExp <- numCatsExp + 1
        
        lastswitch <- trialnum
        ##Keep track of the number of perseverations in this category.
        persevs <- Append(persevs, persev)
        persev <- 0
      
        persrunflag <- 1       ##Reset the perseverative run flag.
        ##Record the number of trials needed to attain first category.  
        if(numCats == 1)
        {
          firstcat <- trialnum
        }
      }

      trialnum <- trialnum + 1
      if(numCats >= 9 )
      {
        numCatsExp <- 9
        break
      }
    }

	##Do the final output and computations.

  ##compute hand things up-front
   num <- trialnum - 1
   err <- num - totCorr
   nonp <-  (err-totPersErr)

   FileClose(gFileOut)
   report <-FileOpenWrite("bcst-report-" + gSubNum +".txt")
   FilePrint(report,"---------------------------------------------------")
   FilePrint(report," Report for PEBL's _Berg's Card Sorting Task_,")
   FilePrint(report," a free version of the Wisconsin Card Sorting Task (tm)*")
   FilePrint(report," (c) 2008-2010 Shane T. Mueller")
   
   FilePrint(report," Version 0.6")
   FilePrint(report," "+GetPEBLVersion())
   FilePrint(report," "+TimeStamp())
   FilePrint(report," Participant Code: " + gSubNum)
   FilePrint(report," http://pebl.sf.net")
   FilePrint(report,"---------------------------------------------------")
   FilePrint(report,"Parameters:")
   FilePrint(report,"Run length to move to next category: "+runlength)
   FilePrint(report,"Number of times through deck: "+repeats)
   FilePrint(report,"Deck Size: "+ decksize)
  
   FilePrint_(report,"Order of Cards: Rule 1  (color): ")
      loop(i,gColors)
      {
         FilePrint_(report,i+" ")
      }
   FilePrint(report,"")

   FilePrint_(report,"                Rule 2  (shape):  " )
      loop(i,gShapes)
      {
         FilePrint_(report,i+" ")
      }
   FilePrint(report,"")

   FilePrint_(report,"                Rule 3 (number):  ")
      loop(i,gNumbers)
      {
         FilePrint_(report,i+" ")
      }
   FilePrint(report,"")


   FilePrint(report,"---------------------------------------------------")
   FilePrint(report,"Statistic                    Value")
   FilePrint(report,"---------------------------------------------------")
   FilePrint(report,"1. Categories Completed/Experienced: "+ numCats + " / " +numCatsExp)
   FilePrint(report,"2. Number of Trials:             " + num)

   FilePrint(report,"                        ---------------------------")
   FilePrint(report,"                            Total Percent Mean/Cat")
   FilePrint(report,"3. Correct Responses:         " + totCorr + Tab(1) + Roundoff(totCorr/num,4)*100 + Tab(1) + Roundoff(totCorr/numcatsExp,3))
   FilePrint(report,"4. Total Errors:              " + err + Tab(1) + Roundoff(err/num,4)*100 + Tab(1) + Roundoff(err/numCatsExp,3))
   FilePrint(report,"5. Perseverative Responses    " + totPers + Tab(1) + Roundoff(totPers/num,4)*100 + Tab(1) + Roundoff(totPers/(numCatsExp-1),3))
   FilePrint(report,"6. Perseverative Errors       " + totPersErr + Tab(1) + Roundoff(totPersErr/num,4)*100 + Tab(1) + Roundoff(totPersErr/(numCatsExp-1),3))
   FilePrint(report,"7. Non-Perseverative Errors   " + nonp + Tab(1) + Roundoff(nonp/num,4)*100 + Tab(1) + Roundoff(nonp/(numCatsExp),3))
   FilePrint(report,"8. Unique Errors              " + totUnique + Tab(1) + Roundoff(totUnique/num,4)*100 + Tab(1) + Roundoff(totUnique/(numCatsExp),3))


   FilePrint(report,"                        ---------------------------")


   FilePrint(report,"8. Trials to complete 1st cat:   "+ firstcat) 
   FilePrint(report,"9. Failure to maintain set:     NOT COMPUTED")
   FilePrint(report,"10. Learning to Learn:           NOT COMPUTED")
   FilePrint(report,"11. Conceptual Level responses:  NOT COMPUTED")
   FilePrint(report,"12. Perseverative Runs: Min    Max   Mean   Total")
   FilePrint(report,"                         "+Min(persrun)+ "      "+ Max(persrun) + "     "  + Roundoff(Mean(persrun),3) + "   " + Sum(persrun))
   FilePrint(report,"---------------------------------------------------")	

   FilePrint(report,"Notes:") 
   

   FilePrint(report,"Stats 1-11 are standard statistics commonly
   reported.  #1 contains both categories completed (standard stat)
   and categories experienced, whether or not the last one was
   actually completed.  Means are computed based on categories
   experienced (not categories completed), and perseverative means
   based on categories experienced AFTER the first category usually a
   maximum of 8.  Total and percent for 1-11 are computed like the
   commonly-reported stats, to the best of our knowledge. #12,
   Perseverative runs, computes the number of error perseverations in
   a row at the beginning of each new category.")

   FilePrint(report,"*PEBL, the PEBL test battery, and this test are unaffiliated with the Wells Printing Company or PAR Inc, the producers of the 'Wisconsin Card Sorting Test' (tm)")
   FileClose(report)
   ##Now, show debriefing info.

   feedback <-  Nth(textlist,4)

   SetText(gInstructions, feedback)
   Hide(gPrompt)
   Hide(gHeader)
   Show(gInstructions)
   Draw()
   Print("Finished with the Card Sort Task")
   WaitForIt()
   ShowCursor(1) 
 }


##  This is a standard initializer function that sets up typical
##  objects used in experiments.
define Initialize()
{
  ##Initialize Window, etc.
  gWin <- MakeWindow("black")   
            
  ##Initialize Font and colors
  gSleepEasy <- 1
   bg <- MakeColor("black")
   fg <- MakeColor("white")
   bg2 <- MakeColor("black")
   
   colGreen <- MakeColor("green")
   colRed   <- MakeColor("red")
 
 
   gStimFont         <- MakeFont(gPEBLBaseFontMono, 0, 24,fg,bg,1)       
   gCorrFont         <- MakeFont(gPEBLBaseFontMono, 0, 30,colGreen, bg,1)
   gIncorrFont       <- MakeFont(gPEBLBaseFontMono, 0, 30,colRed,   bg,1)


   gInstructionsFont <- MakeFont(gPEBLBaseFont,0,18, fg,bg2,1)  
   gHeaderFont       <- MakeFont(gPEBLBaseFont, 0,36,fg,bg,1)       
 
   ## Make and place the instruction box, then hide it  
   gInstructions <- MakeTextBox("", gInstructionsFont, 600,200)
   AddObject(gInstructions, gWin)
   Move(gInstructions, gVideoWidth/2-300, gVideoHeight/2+5)
   Hide(gInstructions)

   ## Make and hide a header label
   gHeader <- MakeLabel("",gHeaderFont)
   AddObject(gHeader,gWin)
   Move(gHeader, gVideoWidth/2, 100)
   Hide(gHeader)

   #Create the insturctions cue
   gPrompt <- MakeLabel(gPromptText,gStimFont)
   AddObject(gPrompt,gWin)
   Move(gPrompt,350,225)
   Hide(gPrompt)


   gCorrect <- MakeLabel(gCorrectText,gCorrFont)
   AddObject(gCorrect,gWin)
   Move(gCorrect,500,350)
   Hide(gCorrect)
  
   gIncorrect <- MakeLabel(gIncorrectText,gIncorrFont)
   AddObject(gIncorrect,gWin)
   Move(gIncorrect,500,350)
   Hide(gIncorrect)

 }


## This returns two 1-0 correctness stats: [last-rule, cur-rule]
define ScoreTrial(triallist, resp, rule,lastrule)
{
  ##The piles are defined by:
  ## Rule 1: COLOR:  red green blue yellow
  ## Rule 2: SHAPE:  circle star triangle cross
  ## Rule 3: NUMBER: 1 2 3 4
  ## Depending upon the rule (triallist[5]),
  ## the correct response depends upon column 1,2,3

  dimensions <- [gColors, gShapes, gNumbers]
  dimension <- Nth(triallist, rule)

  dimlist <- Nth(dimensions,rule)
   if(lastrule == -1)
   {
      lastdim <- 0 
      lastdimlist <- [-1,-1,-1,-1]
   } else {
  
     lastdim   <- Nth(triallist, lastrule)
     lastdimlist <- Nth(dimensions,lastrule)
   }
  ##So, the trial is correct if, along the chosen dimension,
  ## the response is the same as the pile.

   corr <-     (Nth(dimlist,ToNumber(resp)) == dimension)
   lastcorr <- (Nth(lastdimlist,ToNumber(resp)) == lastdim)


   if(corr)
   {
     ##It was correct
     corCur <- 1
   } else {
     corCur <- 0
   }

   if (lastcorr) 
   { 
         corLast <- 1
   } else  {
         corLast <- 0
   }

  return [corLast, corCur]
}


define Roundoff(x,dec)
{
  power <- 10^dec
  return   Round( x * power)/power
}


define WaitForIt()
{
  if(gUseMouse)
   {
     WaitForDownClick()
   } else {
     WaitforAnyKeyPress()
   }
}
